# Supplementary material for: Cross-talk among metabolic parameters, esophageal microbiota, and host gene expression following chronic exposure to an obesogenic diet
Source: Sci Rep. 2017 Mar 31;7:45753. doi: 10.1038/srep45753 (PMC5374643; doi:10.1038/srep45753)
Supplement: Supplementary File 1 [file srep45753-s1.xls]

## Sheet: Diet composition
Composition of the two diets utilized in the study.
	Control	High Fat
	g/Kg	g/Kg
Casein (Acid)	200	200
Sucrose	100	405
Canola Oil	70	50
Lard		190
Cellulose	50	50
Corn starch	620	85
Mineral mix (AIN-93-M)	35	35
Vitamin mix (AIN-93-VX)	10	10
DL Methionine	3	3
Choline bitartrate	2.5	2.5

## Sheet: Primers for qPCR
Primers utilized in the study.
Target gene	Primer name	Primer sequence
PPIA	FR1_Ppia	GTGTTCTTCGACATCACG
	RR1_Ppia	AAGTTTTCTGCTGTCTTTGG
PPARA	FR1_Ppara	CTGCTATAATTTGCTGTGGAG
	RR1_Ppara	GAGTTTTGGGAAGAGAAAGG
IL18	FR1_Il18	TCCTTTGAGGAAATGAATCC
	RR1_Il18	GCTAGAAAGTGTCCTTCATAC
PTGS2	FR1_Ptgs2	CTCATACTGATAGGAGAGACG
	RR1_Ptgs2	TCGAACTTGAGTTTGAAGTG
PSMB2	FR1_Psmb2	TACTACACACCAACTATCTCAC
	RR1_Psmb2	ATGTTAGGAACTCCGCTTAG
CRAT	FR1_Crat	GGAGTATACAAAGAAGCCTG
	RR1_Crat	GAAGTCCTTTCCAAAGTGATG
FFAR3	FR1_Ffar3	CAACACTCTGCATCTGTG
	RR1_Ffar3	ATGGTCAGGTTAAGCAAAAG
GPI	FR1_Gpi	AAAACATGTTCGAGTTCTGG
	RR1_Gpi	CTGTTCAAAGTGGTCAAAAC

## Sheet: Outlier Chow rat analysis
Analysis of an outlier control rat as compared to other control rats.
A: Change in body weight of control rats. The outlier rat gained a larger amount of weight relative to the other control rats.
B: Percentage of fat relative to body weight in control rats. The outlier rat had a higher percentage fat relative to body weight than the other control rats but lower than the high fat fed rats. Total fat (g): control: 27.8 ± 4.6; control outlier: 44.9.
C: Insulin tolerance test on control rats. The outlier rat did not appear to have any differences in its insulin tolerance test when compared to the other control rats. Similar results were observed for fasting glucose and the glucose tolerance test. Fasting glucose (mM): control: 5.22 ± 0.21; control outlier: 5.20. Glucose tolerance test (AUCglucose): control: 2052 ± 153; control outlier: 2137.
D: nMDS plot following square root transformation and Bray-Curtis resemblance of relative abundance at genus level shows the outlier rat (red outline) does not cluster away from other control rats. Separation of microbiota between upper and lower segments can be seen clearly. Upper: Black inverted triangle; Lower: Gray triangle.
E: Percentage relative abundance at the genus level. The graph shows that the outlier control rat does not represent an outlier in the composition of the esophageal microbiota, both in the upper and lower segments, when compared to other control rats.
Outlier rat horizontal axis labels are in red. Streptococcus: blue; Pasteurellaceae unclassified: green; Fusobacterium: purple; Lactobacillus: red; Escherichia/Shigella: light blue.

## Sheet: nMDS plots by subgroup
nMDS plot of the upper and lower esophagus of rats. Upper: Black inverted triangle; Lower: Gray triangle. Red outline: Control; Yellow outline: HFD.
nMDS plot of rats fed control or HFD. HFD: Black triangle; Control: Gray inverted triangle. Red outline: Lower esophagus; Yellow outline: upper esophagus.
